# Supplementary material for: Gut microbiota differences linked to weight gain and ART in people living with HIV are enterotype specific and minor compared to the large differences linked to sexual behavior
Source: Front Cell Infect Microbiol. 2025 May 8;15:1568352. doi: 10.3389/fcimb.2025.1568352 (PMC12095285; doi:10.3389/fcimb.2025.1568352)
Supplement: Supplementary file 1 [file Table1.xlsx]

## Sheet: Tabelle1
genus name	significantly different current study	significantly different previous study	Genera significantly different in both studies
k__Bacteria.p__Bacteroidetes.c__Bacteroidia.o__Bacteroidales.f__Bacteroidaceae.g__Bacteroides	yes	yes	yes
k__Bacteria.p__Verrucomicrobia.c__Verrucomicrobiae.o__Verrucomicrobiales.f__Verrucomicrobiaceae.g__Akkermansia	yes	yes	yes
k__Bacteria.p__Firmicutes.c__Clostridia.o__Clostridiales.f__Ruminococcaceae.g__Oscillospira	yes	no	no
k__Bacteria.p__Firmicutes.c__Clostridia.o__Clostridiales.f__Ruminococcaceae.g__Gemmiger	yes	no	no
k__Bacteria.p__Firmicutes.c__Clostridia.o__Clostridiales.f__Lachnospiraceae.g__Blautia	yes	yes	yes
k__Bacteria.p__Firmicutes.c__Clostridia.o__Clostridiales.f__Ruminococcaceae.g__Ruminococcus	yes	no	no
k__Bacteria.p__Bacteroidetes.c__Bacteroidia.o__Bacteroidales.f__Rikenellaceae.g__	yes	no	no
k__Bacteria.p__Bacteroidetes.c__Bacteroidia.o__Bacteroidales.f__Rikenellaceae.__	yes	no	no
k__Bacteria.p__Firmicutes.c__Clostridia.o__Clostridiales.f__Ruminococcaceae.__	yes	no	no
k__Bacteria.p__Actinobacteria.c__Actinobacteria.o__Bifidobacteriales.f__Bifidobacteriaceae.g__Bifidobacterium	yes	no	no
k__Bacteria.p__Firmicutes.c__Clostridia.o__Clostridiales.f__Lachnospiraceae.g__[Ruminococcus]	yes	no	no
k__Bacteria.p__Bacteroidetes.c__Bacteroidia.o__Bacteroidales.f__Porphyromonadaceae.g__Parabacteroides	yes	yes	yes
k__Bacteria.p__Bacteroidetes.c__Bacteroidia.o__Bacteroidales.f__[Odoribacteraceae].g__Odoribacter	yes	no	no
k__Bacteria.p__Firmicutes.c__Clostridia.o__Clostridiales.f__Lachnospiraceae.g__Lachnospira	yes	no	no
k__Bacteria.p__Bacteroidetes.c__Bacteroidia.o__Bacteroidales.f__[Barnesiellaceae].g__	yes	no	no
k__Bacteria.p__Proteobacteria.c__Alphaproteobacteria.o__RF32.f__.g__	yes	no	no
k__Bacteria.p__Firmicutes.c__Clostridia.o__Clostridiales.f__Lachnospiraceae.g__Clostridium	yes	yes	yes
k__Bacteria.p__Bacteroidetes.c__Bacteroidia.o__Bacteroidales.f__[Odoribacteraceae].g__Butyricimonas	yes	no	no
k__Bacteria.p__Proteobacteria.c__Deltaproteobacteria.o__Desulfovibrionales.f__Desulfovibrionaceae.g__Bilophila	yes	no	no
k__Bacteria.p__Firmicutes.c__Erysipelotrichi.o__Erysipelotrichales.f__Erysipelotrichaceae.g__	yes	no	no
k__Bacteria.p__Firmicutes.c__Clostridia.o__Clostridiales.f__Veillonellaceae.g__Veillonella	yes	no	no
k__Bacteria.p__Firmicutes.c__Erysipelotrichi.o__Erysipelotrichales.f__Erysipelotrichaceae.g__Holdemania	yes	yes	yes
k__Bacteria.p__Firmicutes.c__Bacilli.o__Lactobacillales.f__Lactobacillaceae.g__Lactobacillus	yes	no	no
k__Bacteria.p__Firmicutes.c__Erysipelotrichi.o__Erysipelotrichales.f__Erysipelotrichaceae.g__Clostridium	yes	no	no
k__Bacteria.p__Bacteroidetes.c__Bacteroidia.o__Bacteroidales.f__[Barnesiellaceae].__	yes	no	no
k__Bacteria.p__Actinobacteria.c__Coriobacteriia.o__Coriobacteriales.f__Coriobacteriaceae.g__Eggerthella	yes	yes	yes
k__Bacteria.p__Firmicutes.c__Clostridia.o__Clostridiales.f__Peptococcaceae.g__rc4.4	yes	no	no
k__Bacteria.p__Firmicutes.c__Erysipelotrichi.o__Erysipelotrichales.f__Erysipelotrichaceae.g__Coprobacillus	yes	yes	yes
k__Bacteria.p__Bacteroidetes.c__Bacteroidia.o__Bacteroidales.__.__	yes	no	no
k__Bacteria.p__Firmicutes.c__Clostridia.o__Clostridiales.f__Lachnospiraceae.g__Anaerostipes	yes	yes	yes
k__Bacteria.p__Bacteroidetes.__.__.__.__	yes	no	no
k__Bacteria.p__Firmicutes.c__Clostridia.o__Clostridiales.f__Ruminococcaceae.g__Anaerotruncus	yes	no	no
k__Bacteria.p__OD1.c__.o__.f__.g__	yes	no	no
k__Bacteria.p__Firmicutes.c__Erysipelotrichi.o__Erysipelotrichales.f__Erysipelotrichaceae.g__p.75.a5	yes	yes	yes
k__Bacteria.p__Actinobacteria.c__Coriobacteriia.o__Coriobacteriales.f__Coriobacteriaceae.g__Slackia	yes	yes	yes
k__Bacteria.p__Spirochaetes.c__[Brachyspirae].o__[Brachyspirales].f__Brachyspiraceae.g__Brachyspira	yes	yes	yes
k__Bacteria.p__Firmicutes.c__Clostridia.o__Clostridiales.f__Lachnospiraceae.g__Oribacterium	yes	no	no
k__Bacteria.p__Lentisphaerae.c__[Lentisphaeria].o__Z20.f__R4.45B.g__	yes	no	no
k__Bacteria.p__Firmicutes.c__Erysipelotrichi.o__Erysipelotrichales.f__Erysipelotrichaceae.g__RFN20	yes	yes	yes
k__Bacteria.p__Bacteroidetes.c__Bacteroidia.o__Bacteroidales.f__[Paraprevotellaceae].g__CF231	yes	yes	yes
k__Bacteria.p__Firmicutes.c__Clostridia.o__Clostridiales.f__Lachnospiraceae.g__Butyrivibrio	yes	yes	yes
k__Bacteria.p__Bacteroidetes.c__Bacteroidia.o__Bacteroidales.f__[Paraprevotellaceae].g__	yes	yes (but no exact taxonomy assignment to genus level)	yes (but no exact taxonomy assignment to genus level)
k__Bacteria.p__Verrucomicrobia.c__Verruco.5.o__WCHB1.41.f__RFP12.g__	yes	yes (but no exact taxonomy assignment to genus level)	yes (but no exact taxonomy assignment to genus level)
k__Bacteria.p__Firmicutes.c__Erysipelotrichi.o__Erysipelotrichales.f__Erysipelotrichaceae.g__Bulleidia	yes	yes	yes
k__Bacteria.p__Actinobacteria.c__Coriobacteriia.o__Coriobacteriales.f__Coriobacteriaceae.g__Collinsella	yes	no	no
k__Bacteria.p__Firmicutes.c__Clostridia.o__Clostridiales.f__Lachnospiraceae.g__Dorea	yes	no	no
k__Bacteria.p__Lentisphaerae.c__[Lentisphaeria].o__Victivallales.f__Victivallaceae.g__	yes	yes (but no exact taxonomy assignment to genus level)	yes (but no exact taxonomy assignment to genus level)
k__Bacteria.p__Firmicutes.c__Clostridia.o__Clostridiales.f__Veillonellaceae.g__Acidaminococcus	yes	no	no
k__Bacteria.p__Firmicutes.c__Erysipelotrichi.o__Erysipelotrichales.f__Erysipelotrichaceae.g__[Eubacterium]	yes	yes	yes
k__Bacteria.p__Firmicutes.c__Clostridia.o__Clostridiales.f__Veillonellaceae.g__Anaerovibrio	yes	yes	yes
k__Bacteria.p__Proteobacteria.c__Deltaproteobacteria.o__Desulfovibrionales.f__Desulfovibrionaceae.g__Desulfovibrio	yes	yes	yes
k__Bacteria.p__Firmicutes.c__Clostridia.o__Clostridiales.f__Veillonellaceae.g__Mitsuokella	yes	yes	yes
k__Bacteria.p__Firmicutes.c__Erysipelotrichi.o__Erysipelotrichales.f__Erysipelotrichaceae.g__Catenibacterium	yes	yes	yes
k__Bacteria.p__Firmicutes.c__Clostridia.o__Clostridiales.f__Veillonellaceae.g__Megasphaera	yes	yes	yes
k__Bacteria.p__Firmicutes.c__Clostridia.o__Clostridiales.f__Ruminococcaceae.g__	yes	yes (but no exact taxonomy assignment to genus level)	yes (but no exact taxonomy assignment to genus level)
k__Bacteria.p__Bacteroidetes.c__Bacteroidia.o__Bacteroidales.f__.g__	yes	no	no
k__Bacteria.p__Bacteroidetes.c__Bacteroidia.o__Bacteroidales.f__[Paraprevotellaceae].g__[Prevotella]	yes	yes	yes
k__Bacteria.p__Proteobacteria.c__Gammaproteobacteria.o__Aeromonadales.f__Succinivibrionaceae.g__Succinivibrio	yes	yes	yes
k__Bacteria.p__Bacteroidetes.c__Bacteroidia.o__Bacteroidales.f__Prevotellaceae.g__Prevotella	yes	yes	yes
Erysipelotrichaceae cc_115	no	yes	no
Paraprevotella	no	yes	no
Sutterella	no	yes	no
Peptococcus	no	yes	no
Flexispira	no	yes	no
Alphaproteobacteria;o_	no	yes	no
[Cerasicoccaceae];g_	no	yes	no
Burkholderiales;Other	no	yes	no
Prevotellaceae;g_	no	yes	no
Veillonellaceae;Other	no	yes	no
Coriobacteriaceae;g_	no	yes	no
Christensenellaceae;g_	no	yes	no
Oxalobacter	no	yes	no
Veillonellaceae;g_	no	yes	no
Coprococcus	no	yes	no
Desulfovibrionaceae;g_	no	yes	no
Bacteroidales S24-7;g_	no	yes	no
Clostridiaceae;g_	no	yes	no
