# Supplementary material for: Gut microbiota differences linked to weight gain and ART in people living with HIV are enterotype specific and minor compared to the large differences linked to sexual behavior
Source: Front Cell Infect Microbiol. 2025 May 8;15:1568352. doi: 10.3389/fcimb.2025.1568352 (PMC12095285; doi:10.3389/fcimb.2025.1568352)
Supplement: Supplementary file 2 [file Table2.xlsx]

## Sheet: dominating_genus.sorted.aldex.o
Pathway	wi.eBH	diff.btw	Name	Class	Sub Class	Group
ko03022	0.0354679	2.70321	Basal transcription factors	Genetic Information Processing	Transcription	Prevotella
ko03250	0.000278667	0.726148	Viral life cycle - HIV-1	Genetic Information Processing	Information processing in viruses	Prevotella
ko05219	0.00476779	1.64473	Bladder cancer	Human Diseases	Cancer: specific types	Prevotella
ko05142	0.000780184	1.09244	Chagas disease	Human Diseases	Infectious disease: parasitic	Prevotella
ko05143	0.00093655	0.887212	African trypanosomiasis	Human Diseases	Infectious disease: parasitic	Prevotella
ko05131	8.67567e-08	0.678401	Shigellosis	Human Diseases	Infectious disease: bacterial	Prevotella
ko05014	3.03893e-07	0.604078	Amyotrophic lateral sclerosis	Human Diseases	Neurodegenerative disease	Prevotella
ko05225	0.012035	-1.13472	Hepatocellular carcinoma	Human Diseases	Cancer: specific types	Bacteroides
ko05017	1.24096e-11	-1.4177	Spinocerebellar ataxia	Human Diseases	Neurodegenerative disease	Bacteroides
ko05204	0.0416425	-1.73598	Chemical carcinogenesis - DNA adducts	Human Diseases	Cancer: overview	Bacteroides
ko05414	5.09509e-07	-4.07529	Dilated cardiomyopathy	Human Diseases	Cardiovascular disease	Bacteroides
ko05410	5.11446e-07	-4.13814	Hypertrophic cardiomyopathy	Human Diseases	Cardiovascular disease	Bacteroides
ko05412	1.96749e-07	-4.3078	Arrhythmogenic right ventricular cardiomyopathy	Human Diseases	Cardiovascular disease	Bacteroides
ko04970	6.78367e-10	1.24395	Salivary secretion	Organismal Systems	Digestive system	Prevotella
ko04972	1.02745e-09	1.20079	Pancreatic secretion	Organismal Systems	Digestive system	Prevotella
ko04918	3.26901e-11	1.16511	Thyroid hormone synthesis	Organismal Systems	Endocrine system	Prevotella
ko04973	1.09247e-09	1.14848	Carbohydrate digestion and absorption	Organismal Systems	Digestive system	Prevotella
ko04614	6.64185e-09	1.00957	Renin-angiotensin system	Organismal Systems	Endocrine system	Prevotella
ko04978	3.88524e-09	0.590547	Mineral absorption	Organismal Systems	Digestive system	Prevotella
ko04921	0.000209961	-2.24837	Oxytocin signaling pathway	Organismal Systems	Endocrine system	Bacteroides
ko04260	0.000857666	-2.41387	Cardiac muscle contraction	Organismal Systems	Circulatory system	Bacteroides
ko04713	1.44178e-06	-3.86969	Circadian entrainment	Organismal Systems	Environmental adaptation	Bacteroides
ko04911	1.40958e-06	-3.92805	Insulin secretion	Organismal Systems	Endocrine system	Bacteroides
ko04261	1.42894e-06	-4.00107	Adrenergic signaling in cardiomyocytes	Organismal Systems	Circulatory system	Bacteroides
ko00965	0.00122329	0.736565	Betalain biosynthesis	Metabolism	Biosynthesis of other secondary metabolites	Prevotella
ko00540	3.45158e-06	0.609463	Lipopolysaccharide biosynthesis	Metabolism	Glycan biosynthesis and metabolism	Prevotella
ko01054	1.18076e-05	0.58484	Nonribosomal peptide structures	Metabolism	Metabolism of terpenoids and polyketides	Prevotella
ko00830	2.19475e-06	-0.59136	Retinol metabolism	Metabolism	Metabolism of cofactors and vitamins	Bacteroides
ko00511	5.45099e-08	-0.673399	Other glycan degradation	Metabolism	Glycan biosynthesis and metabolism	Bacteroides
ko00592	5.25176e-05	-0.698011	alpha-Linolenic acid metabolism	Metabolism	Lipid metabolism	Bacteroides
ko00120	1.68566e-07	-0.717944	Primary bile acid biosynthesis	Metabolism	Lipid metabolism	Bacteroides
ko00311	6.86281e-08	-0.720542	Penicillin and cephalosporin biosynthesis	Metabolism	Biosynthesis of other secondary metabolites	Bacteroides
ko00531	3.03302e-11	-0.80027	Glycosaminoglycan degradation	Metabolism	Glycan biosynthesis and metabolism	Bacteroides
ko00907	0.000200136	-0.90335	Pinene, camphor and geraniol degradation	Metabolism	Metabolism of terpenoids and polyketides	Bacteroides
ko00642	7.26943e-05	-0.958274	Ethylbenzene degradation	Metabolism	Xenobiotics biodegradation and metabolism	Bacteroides
ko00944	1.13178e-06	-1.15436	Flavone and flavonol biosynthesis	Metabolism	Biosynthesis of other secondary metabolites	Bacteroides
ko00513	8.56581e-13	-1.18489	Various types of N-glycan biosynthesis	Metabolism	Glycan biosynthesis and metabolism	Bacteroides
ko00604	8.42582e-13	-1.20764	Glycosphingolipid biosynthesis - ganglio series	Metabolism	Glycan biosynthesis and metabolism	Bacteroides
ko00364	0.0414212	-1.85271	Fluorobenzoate degradation	Metabolism	Xenobiotics biodegradation and metabolism	Bacteroides
ko00140	1.14439e-13	-2.02773	Steroid hormone biosynthesis	Metabolism	Lipid metabolism	Bacteroides
ko00906	8.33328e-05	-2.03913	Carotenoid biosynthesis	Metabolism	Metabolism of terpenoids and polyketides	Bacteroides
ko00623	0.00897759	-2.10996	Toluene degradation	Metabolism	Xenobiotics biodegradation and metabolism	Bacteroides
ko00253	0.0265226	-4.2088	Tetracycline biosynthesis	Metabolism	Metabolism of terpenoids and polyketides	Bacteroides
ko02040	4.82392e-08	0.671351	Flagellar assembly	Cellular Processes	Cell motility	Prevotella
ko04142	1.77703e-12	-1.05149	Lysosome	Cellular Processes	Transport and catabolism	Bacteroides
ko04144	0.00762414	-2.80583	Endocytosis	Cellular Processes	Transport and catabolism	Bacteroides
ko01310	3.71563e-06	0.601861	Nitrogen cycle	Nitrogen cycle	Nitrogen cycle	Prevotella
ko04011	1.83055e-09	-1.19586	MAPK signaling pathway - yeast	Environmental Information Processing	Signal transduction	Bacteroides
ko04371	0.000207622	-2.24081	Apelin signaling pathway	Environmental Information Processing	Signal transduction	Bacteroides
ko04024	1.42132e-06	-3.95897	cAMP signaling pathway	Environmental Information Processing	Signal transduction	Bacteroides
ko04020	1.37773e-06	-3.97143	Calcium signaling pathway	Environmental Information Processing	Signal transduction	Bacteroides
