# Supplementary material for: Gut microbiota differences linked to weight gain and ART in people living with HIV are enterotype specific and minor compared to the large differences linked to sexual behavior
Source: Front Cell Infect Microbiol. 2025 May 8;15:1568352. doi: 10.3389/fcimb.2025.1568352 (PMC12095285; doi:10.3389/fcimb.2025.1568352)
Supplement: Supplementary file 3 [file Table3.xlsx]

## Sheet: two_tails_Bacteroides_percent_w
Pathway	wi.eBH	diff.btw	Name	Class	Sub Class	Group
ko00909	0.0468527	10.3064	Sesquiterpenoid and triterpenoid biosynthesis	Metabolism	Metabolism of terpenoids and polyketides	extreme lose weight
ko00100	0.0468527	9.29176	Steroid biosynthesis	Metabolism	Lipid metabolism	extreme lose weight
ko00523	0.0149107	-0.583302	Polyketide sugar unit biosynthesis	Metabolism	Metabolism of terpenoids and polyketides	extreme gain weight
ko00710	0.0151506	-0.584435	Carbon fixation by Calvin cycle	Metabolism	Energy metabolism	extreme gain weight
ko00521	0.0151471	-0.585488	Streptomycin biosynthesis	Metabolism	Biosynthesis of other secondary metabolites	extreme gain weight
ko00350	0.0151554	-0.585626	Tyrosine metabolism	Metabolism	Amino acid metabolism	extreme gain weight
ko00450	0.0151058	-0.589179	Selenocompound metabolism	Metabolism	Metabolism of other amino acids	extreme gain weight
ko00561	0.0170633	-0.590906	Glycerolipid metabolism	Metabolism	Lipid metabolism	extreme gain weight
ko01054	0.0292866	-0.592537	Nonribosomal peptide structures	Metabolism	Metabolism of terpenoids and polyketides	extreme gain weight
ko00640	0.0163755	-0.599079	Propanoate metabolism	Metabolism	Carbohydrate metabolism	extreme gain weight
ko00562	0.0172005	-0.61232	Inositol phosphate metabolism	Metabolism	Carbohydrate metabolism	extreme gain weight
ko00910	0.015131	-0.612809	Nitrogen metabolism	Metabolism	Energy metabolism	extreme gain weight
ko00998	0.0152705	-0.617123	Biosynthesis of various antibiotics	Metabolism	Biosynthesis of other secondary metabolites	extreme gain weight
ko00071	0.015105	-0.619356	Fatty acid degradation	Metabolism	Lipid metabolism	extreme gain weight
ko01051	0.0167377	-0.62357	Biosynthesis of ansamycins	Metabolism	Metabolism of terpenoids and polyketides	extreme gain weight
ko00030	0.0151044	-0.62733	Pentose phosphate pathway	Metabolism	Carbohydrate metabolism	extreme gain weight
ko00999	0.0151589	-0.635266	Biosynthesis of various plant secondary metabolites	Metabolism	Biosynthesis of other secondary metabolites	extreme gain weight
ko00053	0.0193864	-0.6428	Ascorbate and aldarate metabolism	Metabolism	Carbohydrate metabolism	extreme gain weight
ko00051	0.0157421	-0.643071	Fructose and mannose metabolism	Metabolism	Carbohydrate metabolism	extreme gain weight
ko00121	0.0232923	-0.655268	Secondary bile acid biosynthesis	Metabolism	Lipid metabolism	extreme gain weight
ko00040	0.0184143	-0.657864	Pentose and glucuronate interconversions	Metabolism	Carbohydrate metabolism	extreme gain weight
ko00460	0.0151203	-0.667585	Cyanoamino acid metabolism	Metabolism	Metabolism of other amino acids	extreme gain weight
ko00500	0.0153128	-0.678927	Starch and sucrose metabolism	Metabolism	Carbohydrate metabolism	extreme gain weight
ko00052	0.0206121	-0.679318	Galactose metabolism	Metabolism	Carbohydrate metabolism	extreme gain weight
ko00946	0.0155132	-0.707162	Degradation of flavonoids	Metabolism	Biosynthesis of other secondary metabolites	extreme gain weight
ko00120	0.0373	-0.776904	Primary bile acid biosynthesis	Metabolism	Lipid metabolism	extreme gain weight
ko00626	0.0164298	-0.791801	Naphthalene degradation	Metabolism	Xenobiotics biodegradation and metabolism	extreme gain weight
ko00981	0.0165787	-0.797525	Insect hormone biosynthesis	Metabolism	Metabolism of terpenoids and polyketides	extreme gain weight
ko00903	0.0165824	-0.806447	Limonene degradation	Metabolism	Metabolism of terpenoids and polyketides	extreme gain weight
ko00625	0.0156461	-0.853606	Chloroalkane and chloroalkene degradation	Metabolism	Xenobiotics biodegradation and metabolism	extreme gain weight
ko00361	0.0171973	-0.88922	Chlorocyclohexane and chlorobenzene degradation	Metabolism	Xenobiotics biodegradation and metabolism	extreme gain weight
ko04931	0.0206561	-0.580576	Insulin resistance	Human Diseases	Endocrine and metabolic disease	extreme gain weight
ko04936	0.0193296	-0.753248	Alcoholic liver disease	Human Diseases	Endocrine and metabolic disease	extreme gain weight
ko05146	0.0312625	-0.848249	Amoebiasis	Human Diseases	Infectious disease: parasitic	extreme gain weight
ko02026	0.0163733	-0.582255	Biofilm formation - Escherichia coli	Cellular Processes	Cellular community - prokaryotes	extreme gain weight
ko04216	0.0152803	-0.602417	Ferroptosis	Cellular Processes	Cell growth and death	extreme gain weight
ko02024	0.015371	-0.623012	Quorum sensing	Cellular Processes	Cellular community - prokaryotes	extreme gain weight
ko04138	0.0153146	-1.18975	Autophagy - yeast	Cellular Processes	Transport and catabolism	extreme gain weight
ko04920	0.0151611	-0.598193	Adipocytokine signaling pathway	Organismal Systems	Endocrine system	extreme gain weight
ko04919	0.0251653	-0.603676	Thyroid hormone signaling pathway	Organismal Systems	Endocrine system	extreme gain weight
ko04714	0.015178	-0.605769	Thermogenesis	Organismal Systems	Environmental adaptation	extreme gain weight
ko04917	0.0167662	-0.789629	Prolactin signaling pathway	Organismal Systems	Endocrine system	extreme gain weight
ko04075	0.0154467	-0.619096	Plant hormone signal transduction	Environmental Information Processing	Signal transduction	extreme gain weight
ko02010	0.015298	-0.667986	ABC transporters	Environmental Information Processing	Membrane transport	extreme gain weight
ko02060	0.0178273	-0.840984	Phosphotransferase system (PTS)	Environmental Information Processing	Membrane transport	extreme gain weight
ko01220	0.0191754	-0.718952	Degradation of aromatic compounds	Degradation of aromatic compounds	Degradation of aromatic compounds	extreme gain weight
ko01310	0.0181537	-0.772582	Nitrogen cycle	Nitrogen cycle	Nitrogen cycle	extreme gain weight
