# Supplementary material for: Gut microbiota differences linked to weight gain and ART in people living with HIV are enterotype specific and minor compared to the large differences linked to sexual behavior
Source: Front Cell Infect Microbiol. 2025 May 8;15:1568352. doi: 10.3389/fcimb.2025.1568352 (PMC12095285; doi:10.3389/fcimb.2025.1568352)
Supplement: Supplementary file 4 [file Table4.xlsx]

## Sheet: HWG versus HWL for the Prevotel
Pathway	wi.eBH	diff.btw	Name	Class	Sub Class
ko00561	0.51915	-0.260568	Glycerolipid metabolism	Metabolism	Lipid metabolism
ko00051	0.51915	-0.314897	Fructose and mannose metabolism	Metabolism	Carbohydrate metabolism
ko00521	0.51915	-0.294365	Streptomycin biosynthesis	Metabolism	Biosynthesis of other secondary metabolites
ko00630	0.51915	-0.231835	Glyoxylate and dicarboxylate metabolism	Metabolism	Carbohydrate metabolism
ko04066	0.51915	-0.296444	HIF-1 signaling pathway	Environmental Information Processing	Signal transduction
ko04922	0.51915	-0.280251	Glucagon signaling pathway	Organismal Systems	Endocrine system
ko00030	0.51915	-0.262011	Pentose phosphate pathway	Metabolism	Carbohydrate metabolism
ko00523	0.51915	-0.307961	Polyketide sugar unit biosynthesis	Metabolism	Metabolism of terpenoids and polyketides
ko00052	0.51915	-0.389536	Galactose metabolism	Metabolism	Carbohydrate metabolism
ko04217	0.51915	-0.281427	Necroptosis	Cellular Processes	Cell growth and death
ko00500	0.51915	-0.317452	Starch and sucrose metabolism	Metabolism	Carbohydrate metabolism
ko04910	0.51915	-0.280165	Insulin signaling pathway	Organismal Systems	Endocrine system
ko00603	0.51915	-0.40939	Glycosphingolipid biosynthesis - globo and isoglobo series	Metabolism	Glycan biosynthesis and metabolism
ko04919	0.51915	-0.331263	Thyroid hormone signaling pathway	Organismal Systems	Endocrine system
ko04614	0.51915	-0.740932	Renin-angiotensin system	Organismal Systems	Endocrine system
ko00946	0.51915	-0.431193	Degradation of flavonoids	Metabolism	Biosynthesis of other secondary metabolites
ko00195	0.519153	-0.294803	Photosynthesis	Metabolism	Energy metabolism
ko04138	0.519154	-0.708315	Autophagy - yeast	Cellular Processes	Transport and catabolism
ko04112	0.519156	-0.275863	Cell cycle - Caulobacter	Cellular Processes	Cell growth and death
ko00120	0.51916	-0.631859	Primary bile acid biosynthesis	Metabolism	Lipid metabolism
ko05230	0.51916	-0.298743	Central carbon metabolism in cancer	Human Diseases	Cancer: overview
ko04152	0.51916	-0.299152	AMPK signaling pathway	Environmental Information Processing	Signal transduction
ko04075	0.51916	-0.314047	Plant hormone signal transduction	Environmental Information Processing	Signal transduction
ko00460	0.519164	-0.359331	Cyanoamino acid metabolism	Metabolism	Metabolism of other amino acids
ko00999	0.519172	-0.369217	Biosynthesis of various plant secondary metabolites	Metabolism	Biosynthesis of other secondary metabolites
ko05206	0.519186	-0.334782	MicroRNAs in cancer	Human Diseases	Cancer: overview
ko03060	0.519186	-0.250582	Protein export	Genetic Information Processing	Folding, sorting and degradation
ko00520	0.519188	-0.269392	Amino sugar and nucleotide sugar metabolism	Metabolism	Carbohydrate metabolism
ko00250	0.519191	-0.248166	Alanine, aspartate and glutamate metabolism	Metabolism	Amino acid metabolism
ko00040	0.519198	-0.298155	Pentose and glucuronate interconversions	Metabolism	Carbohydrate metabolism
ko01523	0.51921	-0.280356	Antifolate resistance	Human Diseases	Drug resistance: antineoplastic
ko00524	0.519213	-0.280255	Neomycin, kanamycin and gentamicin biosynthesis	Metabolism	Biosynthesis of other secondary metabolites
ko02024	0.519214	-0.224325	Quorum sensing	Cellular Processes	Cellular community - prokaryotes
ko01110	0.519227	-0.247646	Biosynthesis of secondary metabolites
ko00340	0.519237	-0.267149	Histidine metabolism	Metabolism	Amino acid metabolism
ko04917	0.519237	-0.315075	Prolactin signaling pathway	Organismal Systems	Endocrine system
ko01230	0.519244	-0.253347	Biosynthesis of amino acids
ko05211	0.519245	-0.551929	Renal cell carcinoma	Human Diseases	Cancer: specific types
ko00600	0.519245	-0.420422	Sphingolipid metabolism	Metabolism	Lipid metabolism
ko04934	0.519248	-0.554268	Cushing syndrome	Human Diseases	Endocrine and metabolic disease
ko05152	0.51925	-0.26118	Tuberculosis	Human Diseases	Infectious disease: bacterial
ko00300	0.519251	-0.266229	Lysine biosynthesis	Metabolism	Amino acid metabolism
ko00770	0.519259	-0.236066	Pantothenate and CoA biosynthesis	Metabolism	Metabolism of cofactors and vitamins
ko00900	0.519281	-0.271985	Terpenoid backbone biosynthesis	Metabolism	Metabolism of terpenoids and polyketides
ko00333	0.519285	-0.242771	Prodigiosin biosynthesis	Metabolism	Biosynthesis of other secondary metabolites
ko00541	0.519303	-0.264962	O-Antigen nucleotide sugar biosynthesis	Metabolism	Glycan biosynthesis and metabolism
ko00190	0.519324	-0.264563	Oxidative phosphorylation	Metabolism	Energy metabolism
ko00966	0.519328	-0.281174	Glucosinolate biosynthesis	Metabolism	Biosynthesis of other secondary metabolites
ko00625	0.519346	-0.371364	Chloroalkane and chloroalkene degradation	Metabolism	Xenobiotics biodegradation and metabolism
ko03420	0.51935	-0.28003	Nucleotide excision repair	Genetic Information Processing	Replication and repair
ko01200	0.519357	-0.232373	Carbon metabolism
ko00240	0.519366	-0.251623	Pyrimidine metabolism	Metabolism	Nucleotide metabolism
ko05340	0.519379	-0.377243	Primary immunodeficiency	Human Diseases	Immune disease
ko00670	0.519407	-0.275725	One carbon pool by folate	Metabolism	Metabolism of cofactors and vitamins
ko04931	0.519408	-0.276904	Insulin resistance	Human Diseases	Endocrine and metabolic disease
ko03018	0.519472	-0.245132	RNA degradation	Genetic Information Processing	Folding, sorting and degradation
ko01232	0.519509	-0.252767	Nucleotide metabolism
ko00510	0.519525	-0.416529	N-Glycan biosynthesis	Metabolism	Glycan biosynthesis and metabolism
ko00470	0.51953	-0.222308	D-Amino acid metabolism	Metabolism	Metabolism of other amino acids
ko01100	0.519549	-0.234413	Metabolic pathways
ko00121	0.519553	-0.391509	Secondary bile acid biosynthesis	Metabolism	Lipid metabolism
ko04820	0.519557	-0.294261	Cytoskeleton in muscle cells	Cellular Processes	Cell motility
ko01055	0.519581	-0.257011	Biosynthesis of vancomycin group antibiotics	Metabolism	Metabolism of terpenoids and polyketides
ko04724	0.519629	-0.316198	Glutamatergic synapse	Organismal Systems	Nervous system
ko03430	0.519679	-0.256906	Mismatch repair	Genetic Information Processing	Replication and repair
ko00220	0.519681	-0.232626	Arginine biosynthesis	Metabolism	Amino acid metabolism
ko03440	0.519691	-0.251936	Homologous recombination	Genetic Information Processing	Replication and repair
ko01501	0.519705	-0.223829	beta-Lactam resistance	Human Diseases	Drug resistance: antimicrobial
ko00230	0.519723	-0.239777	Purine metabolism	Metabolism	Nucleotide metabolism
ko00552	0.519735	-0.298986	Teichoic acid biosynthesis	Metabolism	Glycan biosynthesis and metabolism
ko01502	0.519759	-0.276221	Vancomycin resistance	Human Diseases	Drug resistance: antimicrobial
ko04216	0.519795	-0.330404	Ferroptosis	Cellular Processes	Cell growth and death
ko00260	0.519797	-0.234227	Glycine, serine and threonine metabolism	Metabolism	Amino acid metabolism
ko00525	0.519818	-0.259215	Acarbose and validamycin biosynthesis	Metabolism	Biosynthesis of other secondary metabolites
ko03030	0.519843	-0.251307	DNA replication	Genetic Information Processing	Replication and repair
ko00910	0.519913	-0.257257	Nitrogen metabolism	Metabolism	Energy metabolism
ko05012	0.519924	-0.251471	Parkinson disease	Human Diseases	Neurodegenerative disease
ko00270	0.520074	-0.240032	Cysteine and methionine metabolism	Metabolism	Amino acid metabolism
ko04727	0.520086	-0.321803	GABAergic synapse	Organismal Systems	Nervous system
ko00450	0.520102	-0.257918	Selenocompound metabolism	Metabolism	Metabolism of other amino acids
ko04974	0.520149	-0.367088	Protein digestion and absorption	Organismal Systems	Digestive system
ko03272	0.52015	-0.361795	Virion - Hepatitis viruses	Genetic Information Processing	Information processing in viruses
ko05132	0.520214	-0.216919	Salmonella infection	Human Diseases	Infectious disease: bacterial
ko00400	0.520272	-0.242694	Phenylalanine, tyrosine and tryptophan biosynthesis	Metabolism	Amino acid metabolism
ko00010	0.520277	-0.243471	Glycolysis / Gluconeogenesis	Metabolism	Carbohydrate metabolism
ko00970	0.520352	-0.256535	Aminoacyl-tRNA biosynthesis	Genetic Information Processing	Translation
ko00710	0.520382	-0.248579	Carbon fixation by Calvin cycle	Metabolism	Energy metabolism
ko05130	0.52041	-0.21753	Pathogenic Escherichia coli infection	Human Diseases	Infectious disease: bacterial
ko00680	0.520428	-0.258365	Methane metabolism	Metabolism	Energy metabolism
ko00550	0.520457	-0.274289	Peptidoglycan biosynthesis	Metabolism	Glycan biosynthesis and metabolism
ko04141	0.520461	-0.215656	Protein processing in endoplasmic reticulum	Genetic Information Processing	Folding, sorting and degradation
ko00730	0.520506	-0.256532	Thiamine metabolism	Metabolism	Metabolism of cofactors and vitamins
ko03410	0.52054	-0.237918	Base excision repair	Genetic Information Processing	Replication and repair
ko04920	0.520611	-0.288082	Adipocytokine signaling pathway	Organismal Systems	Endocrine system
ko00332	0.520659	-0.256673	Carbapenem biosynthesis	Metabolism	Biosynthesis of other secondary metabolites
ko05205	0.520742	-0.261995	Proteoglycans in cancer	Human Diseases	Cancer: overview
ko05415	0.520789	-0.199114	Diabetic cardiomyopathy	Human Diseases	Cardiovascular disease
ko04621	0.520861	-0.228644	NOD-like receptor signaling pathway	Organismal Systems	Immune system
ko05215	0.521164	-0.243932	Prostate cancer	Human Diseases	Cancer: specific types
ko00261	0.521173	-0.243159	Monobactam biosynthesis	Metabolism	Biosynthesis of other secondary metabolites
ko04940	0.521264	-0.231572	Type I diabetes mellitus	Human Diseases	Endocrine and metabolic disease
ko00290	0.521303	-0.249242	Valine, leucine and isoleucine biosynthesis	Metabolism	Amino acid metabolism
ko00998	0.521382	-0.253751	Biosynthesis of various antibiotics	Metabolism	Biosynthesis of other secondary metabolites
ko04915	0.521442	-0.246548	Estrogen signaling pathway	Organismal Systems	Endocrine system
ko03010	0.521494	-0.253361	Ribosome	Genetic Information Processing	Translation
ko04659	0.521719	-0.249852	Th17 cell differentiation	Organismal Systems	Immune system
ko04914	0.521756	-0.23861	Progesterone-mediated oocyte maturation	Organismal Systems	Endocrine system
ko05010	0.521778	-0.210721	Alzheimer disease	Human Diseases	Neurodegenerative disease
ko04657	0.521839	-0.2445	IL-17 signaling pathway	Organismal Systems	Immune system
ko04714	0.521849	-0.324464	Thermogenesis	Organismal Systems	Environmental adaptation
ko04612	0.521866	-0.248991	Antigen processing and presentation	Organismal Systems	Immune system
ko00330	0.521919	-0.234478	Arginine and proline metabolism	Metabolism	Amino acid metabolism
ko05146	0.52199	-0.414766	Amoebiasis	Human Diseases	Infectious disease: parasitic
ko00720	0.522098	-0.217974	Other carbon fixation pathways	Metabolism	Energy metabolism
ko01210	0.522287	-0.21183	2-Oxocarboxylic acid metabolism
ko02010	0.522377	-0.2265	ABC transporters	Environmental Information Processing	Membrane transport
ko01250	0.522398	-0.253555	Biosynthesis of nucleotide sugars
ko04930	0.522448	-0.227895	Type II diabetes mellitus	Human Diseases	Endocrine and metabolic disease
ko00983	0.522763	-0.235756	Drug metabolism - other enzymes	Metabolism	Xenobiotics biodegradation and metabolism
ko01240	0.52316	-0.215156	Biosynthesis of cofactors
ko03020	0.523241	-0.226326	RNA polymerase	Genetic Information Processing	Transcription
ko05418	0.523318	-0.206394	Fluid shear stress and atherosclerosis	Human Diseases	Cardiovascular disease
ko00626	0.523456	-0.335872	Naphthalene degradation	Metabolism	Xenobiotics biodegradation and metabolism
ko00908	0.523696	-0.281225	Zeatin biosynthesis	Metabolism	Metabolism of terpenoids and polyketides
ko00860	0.52378	-0.236655	Porphyrin metabolism	Metabolism	Metabolism of cofactors and vitamins
ko01120	0.523946	-0.217029	Microbial metabolism in diverse environments
ko00543	0.524009	-0.241652	Exopolysaccharide biosynthesis	Metabolism	Glycan biosynthesis and metabolism
ko04210	0.524536	-0.356928	Apoptosis	Cellular Processes	Cell growth and death
ko00564	0.525134	-0.236721	Glycerophospholipid metabolism	Metabolism	Lipid metabolism
ko01051	0.525492	-0.22543	Biosynthesis of ansamycins	Metabolism	Metabolism of terpenoids and polyketides
ko00061	0.526546	-0.217627	Fatty acid biosynthesis	Metabolism	Lipid metabolism
ko00074	0.526911	-0.252367	Mycolic acid biosynthesis	Metabolism	Lipid metabolism
ko01212	0.530419	-0.207578	Fatty acid metabolism
ko03008	0.531178	-0.244386	Ribosome biogenesis in eukaryotes	Genetic Information Processing	Translation
ko00071	0.531995	-0.228265	Fatty acid degradation	Metabolism	Lipid metabolism
ko03320	0.532233	-0.266587	PPAR signaling pathway	Organismal Systems	Endocrine system
ko00571	0.532498	-5.26979	Lipoarabinomannan (LAM) biosynthesis	Metabolism	Glycan biosynthesis and metabolism
ko00643	0.53273	-0.287219	Styrene degradation	Metabolism	Xenobiotics biodegradation and metabolism
ko00405	0.53317	-0.276873	Phenazine biosynthesis	Metabolism	Biosynthesis of other secondary metabolites
ko00903	0.533993	-0.411189	Limonene degradation	Metabolism	Metabolism of terpenoids and polyketides
ko02020	0.534003	-0.193351	Two-component system	Environmental Information Processing	Signal transduction
ko00981	0.534087	-0.417764	Insect hormone biosynthesis	Metabolism	Metabolism of terpenoids and polyketides
ko00660	0.534699	-0.233675	C5-Branched dibasic acid metabolism	Metabolism	Carbohydrate metabolism
ko05134	0.536055	-0.207548	Legionellosis	Human Diseases	Infectious disease: bacterial
ko00920	0.538383	-0.220397	Sulfur metabolism	Metabolism	Energy metabolism
ko02060	0.540418	-0.387295	Phosphotransferase system (PTS)	Environmental Information Processing	Membrane transport
ko03070	0.542155	-0.197965	Bacterial secretion system	Environmental Information Processing	Membrane transport
ko04980	0.544019	-0.25302	Cobalamin transport and metabolism	Organismal Systems	Digestive system
ko05120	0.546101	-0.2462	Epithelial cell signaling in Helicobacter pylori infection	Human Diseases	Infectious disease: bacterial
ko00511	0.547239	-0.371211	Other glycan degradation	Metabolism	Glycan biosynthesis and metabolism
ko04146	0.549378	-0.286049	Peroxisome	Cellular Processes	Transport and catabolism
ko05417	0.553569	-0.203203	Lipid and atherosclerosis	Human Diseases	Cardiovascular disease
ko00760	0.557694	-0.233045	Nicotinate and nicotinamide metabolism	Metabolism	Metabolism of cofactors and vitamins
ko00640	0.55818	-0.160024	Propanoate metabolism	Metabolism	Carbohydrate metabolism
ko00020	0.558742	-0.199492	Citrate cycle (TCA cycle)	Metabolism	Carbohydrate metabolism
ko04151	0.558963	-0.178199	PI3K-Akt signaling pathway	Environmental Information Processing	Signal transduction
ko00650	0.561427	-0.198408	Butanoate metabolism	Metabolism	Carbohydrate metabolism
ko00740	0.561849	-0.210352	Riboflavin metabolism	Metabolism	Metabolism of cofactors and vitamins
ko04626	0.562508	-0.189742	Plant-pathogen interaction	Organismal Systems	Environmental adaptation
ko00620	0.564146	-0.182794	Pyruvate metabolism	Metabolism	Carbohydrate metabolism
ko00750	0.566706	-0.235915	Vitamin B6 metabolism	Metabolism	Metabolism of cofactors and vitamins
ko01220	0.570902	-0.375764	Degradation of aromatic compounds
ko04212	0.576746	-0.184118	Longevity regulating pathway - worm	Organismal Systems	Aging
ko03250	0.58051	-0.381794	Viral life cycle - HIV-1	Genetic Information Processing	Information processing in viruses
ko05165	0.580792	-0.19452	Human papillomavirus infection	Human Diseases	Infectious disease: viral
ko05203	0.586194	-0.184052	Viral carcinogenesis	Human Diseases	Cancer: overview
ko00627	0.597338	-0.193862	Aminobenzoate degradation	Metabolism	Xenobiotics biodegradation and metabolism
ko00790	0.598916	-0.228898	Folate biosynthesis	Metabolism	Metabolism of cofactors and vitamins
ko04936	0.599605	-0.310035	Alcoholic liver disease	Human Diseases	Endocrine and metabolic disease
ko00780	0.600778	-0.177617	Biotin metabolism	Metabolism	Metabolism of cofactors and vitamins
ko00401	0.602312	-0.196857	Novobiocin biosynthesis	Metabolism	Biosynthesis of other secondary metabolites
ko00830	0.604831	-0.307655	Retinol metabolism	Metabolism	Metabolism of cofactors and vitamins
ko04122	0.605126	-0.147568	Sulfur relay system	Genetic Information Processing	Folding, sorting and degradation
ko04975	0.606983	-0.226335	Fat digestion and absorption	Organismal Systems	Digestive system
ko05020	0.612691	-0.286895	Prion disease	Human Diseases	Neurodegenerative disease
ko00280	0.614359	-0.178726	Valine, leucine and isoleucine degradation	Metabolism	Amino acid metabolism
ko00430	0.620884	-0.176305	Taurine and hypotaurine metabolism	Metabolism	Metabolism of other amino acids
ko00140	0.631909	-0.580971	Steroid hormone biosynthesis	Metabolism	Lipid metabolism
ko05200	0.636668	-0.175449	Pathways in cancer	Human Diseases	Cancer: overview
ko00513	0.645738	-0.332731	Various types of N-glycan biosynthesis	Metabolism	Glycan biosynthesis and metabolism
ko05231	0.650027	-0.186643	Choline metabolism in cancer	Human Diseases	Cancer: overview
ko00440	0.654902	-0.184599	Phosphonate and phosphinate metabolism	Metabolism	Metabolism of other amino acids
ko00604	0.661359	-0.312675	Glycosphingolipid biosynthesis - ganglio series	Metabolism	Glycan biosynthesis and metabolism
ko00960	0.664208	-0.173833	Tropane, piperidine and pyridine alkaloid biosynthesis	Metabolism	Biosynthesis of other secondary metabolites
ko04070	0.671532	-0.215051	Phosphatidylinositol signaling system	Environmental Information Processing	Signal transduction
ko00633	0.676881	-0.128515	Nitrotoluene degradation	Metabolism	Xenobiotics biodegradation and metabolism
ko04361	0.683376	-0.175757	Axon regeneration	Organismal Systems	Development and regeneration
ko00531	0.684114	-0.222088	Glycosaminoglycan degradation	Metabolism	Glycan biosynthesis and metabolism
ko04072	0.685395	-0.169854	Phospholipase D signaling pathway	Environmental Information Processing	Signal transduction
ko00360	0.688589	-0.125708	Phenylalanine metabolism	Metabolism	Amino acid metabolism
ko00361	0.710884	-0.181924	Chlorocyclohexane and chlorobenzene degradation	Metabolism	Xenobiotics biodegradation and metabolism
ko00311	0.712267	-0.321521	Penicillin and cephalosporin biosynthesis	Metabolism	Biosynthesis of other secondary metabolites
ko00350	0.718115	-0.137593	Tyrosine metabolism	Metabolism	Amino acid metabolism
ko05150	0.730734	-0.727753	Staphylococcus aureus infection	Human Diseases	Infectious disease: bacterial
ko04148	0.735419	-0.326234	Efferocytosis	Cellular Processes	Transport and catabolism
ko00950	0.739245	-0.17659	Isoquinoline alkaloid biosynthesis	Metabolism	Biosynthesis of other secondary metabolites
ko00601	0.740254	-1.25485	Glycosphingolipid biosynthesis - lacto and neolacto series	Metabolism	Glycan biosynthesis and metabolism
ko02026	0.752936	-0.155542	Biofilm formation - Escherichia coli	Cellular Processes	Cellular community - prokaryotes
ko05207	0.753714	-0.123829	Chemical carcinogenesis - receptor activation	Human Diseases	Cancer: overview
ko00053	0.758008	-0.174884	Ascorbate and aldarate metabolism	Metabolism	Carbohydrate metabolism
ko00410	0.758859	-0.128319	beta-Alanine metabolism	Metabolism	Metabolism of other amino acids
ko04213	0.760061	-0.146362	Longevity regulating pathway - multiple species	Organismal Systems	Aging
ko00621	0.782026	-0.336983	Dioxin degradation	Metabolism	Xenobiotics biodegradation and metabolism
ko00562	0.784951	-0.15301	Inositol phosphate metabolism	Metabolism	Carbohydrate metabolism
ko00622	0.786984	-0.349949	Xylene degradation	Metabolism	Xenobiotics biodegradation and metabolism
ko00940	0.79079	-0.236529	Phenylpropanoid biosynthesis	Metabolism	Biosynthesis of other secondary metabolites
ko02030	0.790935	-0.173199	Bacterial chemotaxis	Cellular Processes	Cell motility
ko05219	0.792251	-1.02552	Bladder cancer	Human Diseases	Cancer: specific types
ko03022	0.7961	-1.46933	Basal transcription factors	Genetic Information Processing	Transcription
ko00980	0.801018	-0.22074	Metabolism of xenobiotics by cytochrome P450	Metabolism	Xenobiotics biodegradation and metabolism
ko04624	0.804283	-1.28352	Toll and Imd signaling pathway	Organismal Systems	Immune system
ko00982	0.81307	-0.21904	Drug metabolism - cytochrome P450	Metabolism	Xenobiotics biodegradation and metabolism
ko00480	0.82424	-0.150265	Glutathione metabolism	Metabolism	Metabolism of other amino acids
ko04550	0.840386	-0.966109	Signaling pathways regulating pluripotency of stem cells	Cellular Processes	Cellular community - eukaryotes
ko04011	0.858173	-0.271391	MAPK signaling pathway - yeast	Environmental Information Processing	Signal transduction
ko05017	0.859535	-0.220224	Spinocerebellar ataxia	Human Diseases	Neurodegenerative disease
ko00941	0.864025	-0.446534	Flavonoid biosynthesis	Metabolism	Biosynthesis of other secondary metabolites
ko01503	0.872152	-0.0986357	Cationic antimicrobial peptide (CAMP) resistance	Human Diseases	Drug resistance: antimicrobial
ko04142	0.87694	-0.213276	Lysosome	Cellular Processes	Transport and catabolism
ko00253	0.88917	-0.341441	Tetracycline biosynthesis	Metabolism	Metabolism of terpenoids and polyketides
ko00945	0.89025	-0.296883	Stilbenoid, diarylheptanoid and gingerol biosynthesis	Metabolism	Biosynthesis of other secondary metabolites
ko05412	0.895818	-0.493735	Arrhythmogenic right ventricular cardiomyopathy	Human Diseases	Cardiovascular disease
ko00791	0.895946	-0.187073	Atrazine degradation	Metabolism	Xenobiotics biodegradation and metabolism
ko05111	0.899807	-0.107216	Biofilm formation - Vibrio cholerae	Cellular Processes	Cellular community - prokaryotes
ko04261	0.900805	-0.417325	Adrenergic signaling in cardiomyocytes	Organismal Systems	Circulatory system
ko04911	0.900839	-0.471015	Insulin secretion	Organismal Systems	Endocrine system
ko04020	0.901653	-0.440867	Calcium signaling pathway	Environmental Information Processing	Signal transduction
ko04024	0.902437	-0.487721	cAMP signaling pathway	Environmental Information Processing	Signal transduction
ko04713	0.903028	-0.535688	Circadian entrainment	Organismal Systems	Environmental adaptation
ko00380	0.903609	-0.0761619	Tryptophan metabolism	Metabolism	Amino acid metabolism
ko04723	0.903908	-0.366531	Retrograde endocannabinoid signaling	Organismal Systems	Nervous system
ko00362	0.905643	-0.115436	Benzoate degradation	Metabolism	Xenobiotics biodegradation and metabolism
ko00310	0.907664	-0.0676491	Lysine degradation	Metabolism	Amino acid metabolism
ko05135	0.907887	-0.190405	Yersinia infection	Human Diseases	Infectious disease: bacterial
ko04215	0.922935	-0.293536	Apoptosis - multiple species	Cellular Processes	Cell growth and death
ko05163	0.923824	-0.302463	Human cytomegalovirus infection	Human Diseases	Infectious disease: viral
ko05145	0.924095	-0.311949	Toxoplasmosis	Human Diseases	Infectious disease: parasitic
ko05210	0.924328	-0.295648	Colorectal cancer	Human Diseases	Cancer: specific types
ko05222	0.924348	-0.288207	Small cell lung cancer	Human Diseases	Cancer: specific types
ko04115	0.924428	-0.301933	p53 signaling pathway	Cellular Processes	Cell growth and death
ko00130	0.924575	-0.273169	Ubiquinone and other terpenoid-quinone biosynthesis	Metabolism	Metabolism of cofactors and vitamins
ko05168	0.925276	-0.22059	Herpes simplex virus 1 infection	Human Diseases	Infectious disease: viral
ko05170	0.925933	-0.288364	Human immunodeficiency virus 1 infection	Human Diseases	Infectious disease: viral
ko05169	0.925947	-0.313081	Epstein-Barr virus infection	Human Diseases	Infectious disease: viral
ko05416	0.926026	-0.282196	Viral myocarditis	Human Diseases	Cardiovascular disease
ko05164	0.926463	-0.2327	Influenza A	Human Diseases	Infectious disease: viral
ko05161	0.926562	-0.21434	Hepatitis B	Human Diseases	Infectious disease: viral
ko05160	0.928234	-0.227095	Hepatitis C	Human Diseases	Infectious disease: viral
ko05162	0.929293	-0.224969	Measles	Human Diseases	Infectious disease: viral
ko00540	0.939909	-0.106149	Lipopolysaccharide biosynthesis	Metabolism	Glycan biosynthesis and metabolism
ko05014	0.942883	-0.129887	Amyotrophic lateral sclerosis	Human Diseases	Neurodegenerative disease
ko00196	0.945858	0.434197	Photosynthesis - antenna proteins	Metabolism	Energy metabolism
ko04978	0.948079	-0.0614403	Mineral absorption	Organismal Systems	Digestive system
ko00624	0.954549	0.412309	Polycyclic aromatic hydrocarbon degradation	Metabolism	Xenobiotics biodegradation and metabolism
ko00906	0.955985	-0.560859	Carotenoid biosynthesis	Metabolism	Metabolism of terpenoids and polyketides
ko00997	0.95631	0.356648	Biosynthesis of various other secondary metabolites	Metabolism	Biosynthesis of other secondary metabolites
ko02040	0.956632	-0.065906	Flagellar assembly	Cellular Processes	Cell motility
ko05022	0.961055	-0.104893	Pathways of neurodegeneration - multiple diseases	Human Diseases	Neurodegenerative disease
ko04214	0.968273	-0.0459205	Apoptosis - fly	Cellular Processes	Cell growth and death
ko04721	0.968501	0.799265	Synaptic vesicle cycle	Organismal Systems	Nervous system
ko04973	0.970169	-0.105625	Carbohydrate digestion and absorption	Organismal Systems	Digestive system
ko04150	0.971127	0.566163	mTOR signaling pathway	Environmental Information Processing	Signal transduction
ko05166	0.972452	0.434484	Human T-cell leukemia virus 1 infection	Human Diseases	Infectious disease: viral
ko04976	0.972707	0.548485	Bile secretion	Organismal Systems	Digestive system
ko05030	0.973569	0.485071	Cocaine addiction	Human Diseases	Substance dependence
ko04962	0.973641	0.935666	Vasopressin-regulated water reabsorption	Organismal Systems	Excretory system
ko03040	0.97385	0.905866	Spliceosome	Genetic Information Processing	Transcription
ko04120	0.974328	0.491204	Ubiquitin mediated proteolysis	Genetic Information Processing	Folding, sorting and degradation
ko05140	0.974809	0.600868	Leishmaniasis	Human Diseases	Infectious disease: parasitic
ko03015	0.975012	0.528566	mRNA surveillance pathway	Genetic Information Processing	Translation
ko05110	0.975637	0.671291	Vibrio cholerae infection	Human Diseases	Infectious disease: bacterial
ko04110	0.975752	0.588957	Cell cycle	Cellular Processes	Cell growth and death
ko04728	0.975785	0.519567	Dopaminergic synapse	Organismal Systems	Nervous system
ko05031	0.976555	0.507739	Amphetamine addiction	Human Diseases	Substance dependence
ko01521	0.976643	0.621748	EGFR tyrosine kinase inhibitor resistance	Human Diseases	Drug resistance: antineoplastic
ko05171	0.977071	0.643134	Coronavirus disease - COVID-19	Human Diseases	Infectious disease: viral
ko04140	0.977352	0.640664	Autophagy - animal	Cellular Processes	Transport and catabolism
ko03460	0.977491	0.620321	Fanconi anemia pathway	Genetic Information Processing	Replication and repair
ko04530	0.977813	0.58991	Tight junction	Cellular Processes	Cellular community - eukaryotes
ko04928	0.977975	0.693633	Parathyroid hormone synthesis, secretion and action	Organismal Systems	Endocrine system
ko03013	0.978257	0.63798	Nucleocytoplasmic transport	Genetic Information Processing	Translation
ko05034	0.978604	0.580542	Alcoholism	Human Diseases	Substance dependence
ko04145	0.978605	0.604601	Phagosome	Cellular Processes	Transport and catabolism
ko00944	0.979829	-0.0890472	Flavone and flavonol biosynthesis	Metabolism	Biosynthesis of other secondary metabolites
ko04726	0.981011	0.487397	Serotonergic synapse	Organismal Systems	Nervous system
ko05131	0.985818	-0.106386	Shigellosis	Human Diseases	Infectious disease: bacterial
ko05016	0.987226	-0.0835419	Huntington disease	Human Diseases	Neurodegenerative disease
ko04016	0.987413	-0.0232077	MAPK signaling pathway - plant	Environmental Information Processing	Signal transduction
ko05167	0.987802	-0.102054	Kaposi sarcoma-associated herpesvirus infection	Human Diseases	Infectious disease: viral
ko04918	0.990459	-0.0916288	Thyroid hormone synthesis	Organismal Systems	Endocrine system
ko04932	0.993501	-0.171243	Non-alcoholic fatty liver disease	Human Diseases	Endocrine and metabolic disease
ko02025	0.993878	-0.0150168	Biofilm formation - Pseudomonas aeruginosa	Cellular Processes	Cellular community - prokaryotes
ko04964	0.994307	-0.00248722	Proximal tubule bicarbonate reclamation	Organismal Systems	Excretory system
ko04622	0.994571	0.304496	RIG-I-like receptor signaling pathway	Organismal Systems	Immune system
ko04137	0.996097	-0.0232261	Mitophagy - animal	Cellular Processes	Transport and catabolism
ko00785	0.996715	0.0137201	Lipoic acid metabolism	Metabolism	Metabolism of cofactors and vitamins
ko01310	0.996846	-0.0386799	Nitrogen cycle
ko05414	0.997574	1.00027	Dilated cardiomyopathy	Human Diseases	Cardiovascular disease
ko05410	0.99785	1.03456	Hypertrophic cardiomyopathy	Human Diseases	Cardiovascular disease
ko05208	0.998696	-0.0125478	Chemical carcinogenesis - reactive oxygen species	Human Diseases	Cancer: overview
ko04211	0.998905	-0.00541943	Longevity regulating pathway	Organismal Systems	Aging
ko04144	0.999252	1.67781	Endocytosis	Cellular Processes	Transport and catabolism
ko00100	0.999309	-0.0273632	Steroid biosynthesis	Metabolism	Lipid metabolism
ko05133	0.999432	-0.00929686	Pertussis	Human Diseases	Infectious disease: bacterial
ko00909	0.999507	-0.196436	Sesquiterpenoid and triterpenoid biosynthesis	Metabolism	Metabolism of terpenoids and polyketides
ko00591	0.9998	0.040143	Linoleic acid metabolism	Metabolism	Lipid metabolism
ko01524	0.999815	0.054948	Platinum drug resistance	Human Diseases	Drug resistance: antineoplastic
ko04068	0.999837	0.0398641	FoxO signaling pathway	Environmental Information Processing	Signal transduction
ko04371	0.999902	1.55285	Apelin signaling pathway	Environmental Information Processing	Signal transduction
ko04921	0.99992	1.47875	Oxytocin signaling pathway	Organismal Systems	Endocrine system
ko00565	0.999959	0.149086	Ether lipid metabolism	Metabolism	Lipid metabolism
ko03050	0.999976	0.418146	Proteasome	Genetic Information Processing	Folding, sorting and degradation
ko04972	0.999998	0.0963473	Pancreatic secretion	Organismal Systems	Digestive system
ko00930	1	0.872425	Caprolactam degradation	Metabolism	Xenobiotics biodegradation and metabolism
ko00623	1	3.1254	Toluene degradation	Metabolism	Xenobiotics biodegradation and metabolism
ko01053	1	0.0607045	Biosynthesis of siderophore group nonribosomal peptides	Metabolism	Metabolism of terpenoids and polyketides
ko05225	1	3.07285	Hepatocellular carcinoma	Human Diseases	Cancer: specific types
ko04260	1	1.55367	Cardiac muscle contraction	Organismal Systems	Circulatory system
ko01040	1	0.298174	Biosynthesis of unsaturated fatty acids	Metabolism	Lipid metabolism
ko00592	1	0.265918	alpha-Linolenic acid metabolism	Metabolism	Lipid metabolism
ko00642	1	0.192076	Ethylbenzene degradation	Metabolism	Xenobiotics biodegradation and metabolism
ko00907	1	0.177674	Pinene, camphor and geraniol degradation	Metabolism	Metabolism of terpenoids and polyketides
ko05204	1	4.84294	Chemical carcinogenesis - DNA adducts	Human Diseases	Cancer: overview
ko00590	1	0.263886	Arachidonic acid metabolism	Metabolism	Lipid metabolism
ko00364	1	3.34862	Fluorobenzoate degradation	Metabolism	Xenobiotics biodegradation and metabolism
ko04970	1	0.0790324	Salivary secretion	Organismal Systems	Digestive system
ko05142	1	1.2616	Chagas disease	Human Diseases	Infectious disease: parasitic
ko05143	1	0.846861	African trypanosomiasis	Human Diseases	Infectious disease: parasitic
ko04113	1	0.518376	Meiosis - yeast	Cellular Processes	Cell growth and death
ko01054	1	0.0774923	Nonribosomal peptide structures	Metabolism	Metabolism of terpenoids and polyketides
ko03450	1	0.957152	Non-homologous end-joining	Genetic Information Processing	Replication and repair
ko00542	1	0.162688	O-Antigen repeat unit biosynthesis	Metabolism	Glycan biosynthesis and metabolism
ko00572	1	0.146222	Arabinogalactan biosynthesis - Mycobacterium	Metabolism	Glycan biosynthesis and metabolism
ko04013	1	0.046686	MAPK signaling pathway - fly	Environmental Information Processing	Signal transduction
ko05100	1	2.16712	Bacterial invasion of epithelial cells	Human Diseases	Infectious disease: bacterial
ko00965	1	0.112102	Betalain biosynthesis	Metabolism	Biosynthesis of other secondary metabolites
